# Supplementary material for: Electron paramagnetic resonance as a tool to determine the sodium charge storage mechanism of hard carbon
Source: Nat Commun. 2024 Apr 8;15:3013. doi: 10.1038/s41467-024-45460-3 (PMC11001870; doi:10.1038/s41467-024-45460-3)
Supplement: Supplementary file 3 — Source Data [file 41467_2024_45460_MOESM3_ESM.zip]

Archive with 1 entries (1 files):
- 45460/Source Data.zip
